# Supplementary material for: Expanding geographic distribution knowledge of Galerinamarginata (Batsch) Kühner (Agaricales, Hymenogastraceae) with a novel Antarctic record
Source: Biodivers Data J. 2024 Jun 21;12:e125727. doi: 10.3897/BDJ.12.e125727 (PMC11214013; doi:10.3897/BDJ.12.e125727)
Supplement: XML Treatment for Galerina marginata [file BDJ.12.e125727-treatment1.xml]

<!DOCTYPE tp:taxon-treatment
  PUBLIC "-//TaxonX//DTD Taxonomic Treatment Publishing DTD v0 20100105//EN" "tax-treatment-NSO.dtd">
<tp:taxon-treatment xmlns:tp="http://www.plazi.org/taxpub"><tp:treatment-meta><mixed-citation publication-type="journal"><person-group><name><surname>Bertazzo-Silva</surname><given-names>Fernando Augusto</given-names></name><name><surname>Putzke</surname><given-names>Jair</given-names></name><name><surname>Furlan-Lopes</surname><given-names>Cassiane</given-names></name><name><surname>D'ávila</surname><given-names>Maricia Fantinel</given-names></name><name><surname>Costa</surname><given-names>Alice Lemos</given-names></name><name><surname>Carvalho</surname><given-names>Evelise Leis</given-names></name><name><surname>Zorzi</surname><given-names>Ana Flavia</given-names></name><name><surname>Schaefer</surname><given-names>Carlos Ernesto Gonçalves Reynaud</given-names></name></person-group><article-title>Expanding geographic distribution knowledge of <italic><tp:taxon-name><tp:taxon-name-part taxon-name-part-type="genus" reg="Galerina">Galerina</tp:taxon-name-part><tp:taxon-name-part taxon-name-part-type="species" reg="marginata">marginata</tp:taxon-name-part></tp:taxon-name></italic> (Batsch) Kühner (<tp:taxon-name><tp:taxon-name-part taxon-name-part-type="order">Agaricales</tp:taxon-name-part></tp:taxon-name>, <tp:taxon-name><tp:taxon-name-part taxon-name-part-type="family">Hymenogastraceae</tp:taxon-name-part></tp:taxon-name>) with a novel Antarctic record</article-title><source>Biodivers Data J</source><day>21</day><month>06</month><year>2024</year><volume>12</volume><pub-id pub-id-type="doi">10.3897/BDJ.12.e125727</pub-id></mixed-citation></tp:treatment-meta><tp:nomenclature><tp:taxon-name>
            <object-id xmlns:xlink="http://www.w3.org/1999/xlink" content-type="arpha" xlink:type="simple">57129C60-DA00-53E0-8659-9A2FE5453A1F</object-id>
            <tp:taxon-name-part taxon-name-part-type="genus">Galerina</tp:taxon-name-part>
            <tp:taxon-name-part taxon-name-part-type="species">marginata</tp:taxon-name-part>
            <object-id xmlns:xlink="http://www.w3.org/1999/xlink" xlink:type="simple" object-id-type="IndexFungorum">253217</object-id>
          </tp:taxon-name><tp:taxon-authority>(Batsch) Kühner</tp:taxon-authority><tp:nomenclature-citation-list><tp:nomenclature-citation><tp:taxon-name>
                <tp:taxon-name-part taxon-name-part-type="genus" reg="Agaricus"/>
                <tp:taxon-name-part taxon-name-part-type="species" reg="autumnalis"/>
              </tp:taxon-name><comment>= <italic><tp:taxon-name><tp:taxon-name-part taxon-name-part-type="genus" reg="Agaricus">Agaricus</tp:taxon-name-part><tp:taxon-name-part taxon-name-part-type="species" reg="autumnalis">autumnalis</tp:taxon-name-part></tp:taxon-name></italic> Peck, Ann. Rep. Reg. N.Y. St. Mus. 23: 92 (1872) [1870]</comment></tp:nomenclature-citation><tp:nomenclature-citation><tp:taxon-name>
                <tp:taxon-name-part taxon-name-part-type="genus" reg="Agaricus"/>
                <tp:taxon-name-part taxon-name-part-type="species" reg="caudicinus"/>
                <tp:taxon-name-part taxon-name-part-type="variety" reg="denudatus"/>
              </tp:taxon-name><comment>= <tp:taxon-name><tp:taxon-name-part taxon-name-part-type="genus" reg="Agaricus">Agaricus</tp:taxon-name-part><tp:taxon-name-part taxon-name-part-type="species" reg="caudicinus">caudicinus</tp:taxon-name-part><tp:taxon-name-part taxon-name-part-type="infraspecific-rank">var.</tp:taxon-name-part><tp:taxon-name-part taxon-name-part-type="variety" reg="denudatus">denudatus</tp:taxon-name-part></tp:taxon-name> Pers., Syn. meth. fung. (Göttingen) 2: 272 (1801)</comment></tp:nomenclature-citation><tp:nomenclature-citation><tp:taxon-name>
                <tp:taxon-name-part taxon-name-part-type="genus" reg="Agaricus"/>
                <tp:taxon-name-part taxon-name-part-type="species" reg="marginatus"/>
              </tp:taxon-name><comment>= <italic><tp:taxon-name><tp:taxon-name-part taxon-name-part-type="genus" reg="Agaricus">Agaricus</tp:taxon-name-part><tp:taxon-name-part taxon-name-part-type="species" reg="marginatus">marginatus</tp:taxon-name-part></tp:taxon-name></italic> Batsch, Elench. fung., cont. sec. (Halle): 207 (1789)</comment></tp:nomenclature-citation><tp:nomenclature-citation><tp:taxon-name>
                <tp:taxon-name-part taxon-name-part-type="genus" reg="Agaricus"/>
                <tp:taxon-name-part taxon-name-part-type="species" reg="mutabilis"/>
                <tp:taxon-name-part taxon-name-part-type="variety" reg="marginatus"/>
              </tp:taxon-name><comment>= <tp:taxon-name><tp:taxon-name-part taxon-name-part-type="genus" reg="Agaricus">Agaricus</tp:taxon-name-part><tp:taxon-name-part taxon-name-part-type="species" reg="mutabilis">mutabilis</tp:taxon-name-part><tp:taxon-name-part taxon-name-part-type="infraspecific-rank">var.</tp:taxon-name-part><tp:taxon-name-part taxon-name-part-type="variety" reg="marginatus">marginatus</tp:taxon-name-part></tp:taxon-name> (Batsch) Fr., Hymenomyc. eur. (Upsaliae): 225 (1874)</comment></tp:nomenclature-citation><tp:nomenclature-citation><tp:taxon-name>
                <tp:taxon-name-part taxon-name-part-type="genus" reg="Agaricus"/>
                <tp:taxon-name-part taxon-name-part-type="species" reg="unicolor"/>
              </tp:taxon-name><comment>= <italic><tp:taxon-name><tp:taxon-name-part taxon-name-part-type="genus" reg="Agaricus">Agaricus</tp:taxon-name-part><tp:taxon-name-part taxon-name-part-type="species" reg="unicolor">unicolor</tp:taxon-name-part></tp:taxon-name></italic> Vahl, Fl. Danic. 6: 7 (1792)</comment></tp:nomenclature-citation><tp:nomenclature-citation><tp:taxon-name>
                <tp:taxon-name-part taxon-name-part-type="genus" reg="Dryophila"/>
                <tp:taxon-name-part taxon-name-part-type="species" reg="marginata"/>
              </tp:taxon-name><comment>= <italic><tp:taxon-name><tp:taxon-name-part taxon-name-part-type="genus" reg="Dryophila">Dryophila</tp:taxon-name-part><tp:taxon-name-part taxon-name-part-type="species" reg="marginata">marginata</tp:taxon-name-part></tp:taxon-name></italic> (Batsch) Quél., Enchir. fung. (Paris): 69 (1886)</comment></tp:nomenclature-citation><tp:nomenclature-citation><tp:taxon-name>
                <tp:taxon-name-part taxon-name-part-type="genus" reg="Dryophila"/>
                <tp:taxon-name-part taxon-name-part-type="species" reg="unicolor"/>
              </tp:taxon-name><comment>= <italic><tp:taxon-name><tp:taxon-name-part taxon-name-part-type="genus" reg="Dryophila">Dryophila</tp:taxon-name-part><tp:taxon-name-part taxon-name-part-type="species" reg="unicolor">unicolor</tp:taxon-name-part></tp:taxon-name></italic> (Vahl) Quél., Enchir. fung. (Paris): 69 (1886)</comment></tp:nomenclature-citation><tp:nomenclature-citation><tp:taxon-name>
                <tp:taxon-name-part taxon-name-part-type="genus" reg="Flammula"/>
                <tp:taxon-name-part taxon-name-part-type="species" reg="marginata"/>
              </tp:taxon-name><comment>= <italic><tp:taxon-name><tp:taxon-name-part taxon-name-part-type="genus" reg="Flammula">Flammula</tp:taxon-name-part><tp:taxon-name-part taxon-name-part-type="species" reg="marginata">marginata</tp:taxon-name-part></tp:taxon-name></italic> (Batsch) Fayod, Annls Sci. Nat., Bot., sér. 7 9: 361 (1889)</comment></tp:nomenclature-citation><tp:nomenclature-citation><tp:taxon-name>
                <tp:taxon-name-part taxon-name-part-type="genus" reg="Galera"/>
                <tp:taxon-name-part taxon-name-part-type="species" reg="marginata"/>
              </tp:taxon-name><comment>= <italic><tp:taxon-name><tp:taxon-name-part taxon-name-part-type="genus" reg="Galera">Galera</tp:taxon-name-part><tp:taxon-name-part taxon-name-part-type="species" reg="marginata">marginata</tp:taxon-name-part></tp:taxon-name></italic> (Batsch) P. Kumm., Führ. Pilzk. (Zerbst): 74 (1871)</comment></tp:nomenclature-citation><tp:nomenclature-citation><tp:taxon-name>
                <tp:taxon-name-part taxon-name-part-type="genus" reg="Galera"/>
                <tp:taxon-name-part taxon-name-part-type="species" reg="unicolor"/>
              </tp:taxon-name><comment>= <italic><tp:taxon-name><tp:taxon-name-part taxon-name-part-type="genus" reg="Galera">Galera</tp:taxon-name-part><tp:taxon-name-part taxon-name-part-type="species" reg="unicolor">unicolor</tp:taxon-name-part></tp:taxon-name></italic> (Vahl) Ricken, Die Blätterpilze: Pl. 56, figs 4, 7 (1912)</comment></tp:nomenclature-citation><tp:nomenclature-citation><tp:taxon-name>
                <tp:taxon-name-part taxon-name-part-type="genus" reg="Galerina"/>
                <tp:taxon-name-part taxon-name-part-type="species" reg="autumnalis"/>
              </tp:taxon-name><comment>= <italic><tp:taxon-name><tp:taxon-name-part taxon-name-part-type="genus" reg="Galerina">Galerina</tp:taxon-name-part><tp:taxon-name-part taxon-name-part-type="species" reg="autumnalis">autumnalis</tp:taxon-name-part></tp:taxon-name></italic> (Peck) A.H. Sm. and Singer, Monogr. <tp:taxon-name><tp:taxon-name-part taxon-name-part-type="genus" reg="Galerina">Galerina</tp:taxon-name-part></tp:taxon-name>: 246 (1964)</comment></tp:nomenclature-citation><tp:nomenclature-citation><tp:taxon-name>
                <tp:taxon-name-part taxon-name-part-type="genus" reg="Galerina"/>
                <tp:taxon-name-part taxon-name-part-type="species" reg="autumnalis"/>
                <tp:taxon-name-part taxon-name-part-type="form" reg="robusta"/>
              </tp:taxon-name><comment>= <tp:taxon-name><tp:taxon-name-part taxon-name-part-type="genus" reg="Galerina">Galerina</tp:taxon-name-part><tp:taxon-name-part taxon-name-part-type="species" reg="autumnalis">autumnalis</tp:taxon-name-part><tp:taxon-name-part taxon-name-part-type="infraspecific-rank">f.</tp:taxon-name-part><tp:taxon-name-part taxon-name-part-type="form" reg="robusta">robusta</tp:taxon-name-part></tp:taxon-name> Thiers, Mycologia 51(4): 534 (1960) [1959]</comment></tp:nomenclature-citation><tp:nomenclature-citation><tp:taxon-name>
                <tp:taxon-name-part taxon-name-part-type="genus" reg="Galerina"/>
                <tp:taxon-name-part taxon-name-part-type="species" reg="angusticystis"/>
                <tp:taxon-name-part taxon-name-part-type="variety" reg="marginatus"/>
              </tp:taxon-name><comment>= <tp:taxon-name><tp:taxon-name-part taxon-name-part-type="genus" reg="Galerina">Galerina</tp:taxon-name-part><tp:taxon-name-part taxon-name-part-type="species" reg="autumnalis">autumnalis</tp:taxon-name-part><tp:taxon-name-part taxon-name-part-type="infraspecific-rank">var.</tp:taxon-name-part><tp:taxon-name-part taxon-name-part-type="variety" reg="angusticystis">angusticystis</tp:taxon-name-part></tp:taxon-name> A.H. Sm., Monogr. <tp:taxon-name><tp:taxon-name-part taxon-name-part-type="genus" reg="Galerina">Galerina</tp:taxon-name-part></tp:taxon-name>: 249 (1964)</comment></tp:nomenclature-citation><tp:nomenclature-citation><tp:taxon-name>
                <tp:taxon-name-part taxon-name-part-type="genus" reg="Galerina"/>
                <tp:taxon-name-part taxon-name-part-type="species" reg="autumnalis"/>
                <tp:taxon-name-part taxon-name-part-type="variety" reg="robusta"/>
              </tp:taxon-name><comment>= <tp:taxon-name><tp:taxon-name-part taxon-name-part-type="genus" reg="Galerina">Galerina</tp:taxon-name-part><tp:taxon-name-part taxon-name-part-type="species" reg="autumnalis">autumnalis</tp:taxon-name-part><tp:taxon-name-part taxon-name-part-type="infraspecific-rank">var.</tp:taxon-name-part><tp:taxon-name-part taxon-name-part-type="variety" reg="robusta">robusta</tp:taxon-name-part></tp:taxon-name> Thiers, Beitr. Naturk. Forsch. Südwestdeutschl.: 249 (1964)</comment></tp:nomenclature-citation><tp:nomenclature-citation><tp:taxon-name>
                <tp:taxon-name-part taxon-name-part-type="genus" reg="Galerina"/>
                <tp:taxon-name-part taxon-name-part-type="species" reg="unicolor"/>
              </tp:taxon-name><comment>= <italic><tp:taxon-name><tp:taxon-name-part taxon-name-part-type="genus" reg="Galerina">Galerina</tp:taxon-name-part><tp:taxon-name-part taxon-name-part-type="species" reg="unicolor">unicolor</tp:taxon-name-part></tp:taxon-name></italic> (Vahl) Singer, Beih. Botan. Centralbl., Abt. 2 56: 170 (1936)</comment></tp:nomenclature-citation><tp:nomenclature-citation><tp:taxon-name>
                <tp:taxon-name-part taxon-name-part-type="genus" reg="Galerina"/>
                <tp:taxon-name-part taxon-name-part-type="species" reg="unicolor"/>
                <tp:taxon-name-part taxon-name-part-type="form" reg="fibrillosa"/>
              </tp:taxon-name><comment>= <tp:taxon-name><tp:taxon-name-part taxon-name-part-type="genus" reg="Galerina">Galerina</tp:taxon-name-part><tp:taxon-name-part taxon-name-part-type="species" reg="unicolor">unicolor</tp:taxon-name-part><tp:taxon-name-part taxon-name-part-type="infraspecific-rank">f.</tp:taxon-name-part><tp:taxon-name-part taxon-name-part-type="form" reg="fibrillosa">fibrillosa</tp:taxon-name-part></tp:taxon-name> Arnolds, Biblthca Mycol. 90: 379 (1982)</comment></tp:nomenclature-citation><tp:nomenclature-citation><tp:taxon-name>
                <tp:taxon-name-part taxon-name-part-type="genus" reg="Galerina"/>
                <tp:taxon-name-part taxon-name-part-type="species" reg="marginata"/>
                <tp:taxon-name-part taxon-name-part-type="form" reg="paucicystidiata"/>
              </tp:taxon-name><comment>= <tp:taxon-name><tp:taxon-name-part taxon-name-part-type="genus" reg="Galerina">Galerina</tp:taxon-name-part><tp:taxon-name-part taxon-name-part-type="species" reg="unicolor">unicolor</tp:taxon-name-part><tp:taxon-name-part taxon-name-part-type="infraspecific-rank">f.</tp:taxon-name-part><tp:taxon-name-part taxon-name-part-type="form" reg="paucicystidiata">paucicystidiata</tp:taxon-name-part></tp:taxon-name> Arnolds, Biblthca Mycol. 90: 378 (1982)</comment></tp:nomenclature-citation><tp:nomenclature-citation><tp:taxon-name>
                <tp:taxon-name-part taxon-name-part-type="genus" reg="Galerula"/>
                <tp:taxon-name-part taxon-name-part-type="species" reg="marginata"/>
              </tp:taxon-name><comment>= <italic><tp:taxon-name><tp:taxon-name-part taxon-name-part-type="genus" reg="Galerula">Galerula</tp:taxon-name-part><tp:taxon-name-part taxon-name-part-type="species" reg="marginata">marginata</tp:taxon-name-part></tp:taxon-name></italic> (Batsch) Kühner, Bull. trimest. Soc. mycol. Fr. 50: 78 (1934)</comment></tp:nomenclature-citation><tp:nomenclature-citation><tp:taxon-name>
                <tp:taxon-name-part taxon-name-part-type="genus" reg="Galerula"/>
                <tp:taxon-name-part taxon-name-part-type="species" reg="unicolor"/>
              </tp:taxon-name><comment>= <italic><tp:taxon-name><tp:taxon-name-part taxon-name-part-type="genus" reg="Galerula">Galerula</tp:taxon-name-part><tp:taxon-name-part taxon-name-part-type="species" reg="unicolor">unicolor</tp:taxon-name-part></tp:taxon-name></italic> (Vahl) Kühner, Bull. trimest. Soc. mycol. Fr. 50: 78 (1934)</comment></tp:nomenclature-citation><tp:nomenclature-citation><tp:taxon-name>
                <tp:taxon-name-part taxon-name-part-type="genus" reg="Gymnopilus"/>
                <tp:taxon-name-part taxon-name-part-type="species" reg="autumnalis"/>
              </tp:taxon-name><comment>= <italic><tp:taxon-name><tp:taxon-name-part taxon-name-part-type="genus" reg="Gymnopilus">Gymnopilus</tp:taxon-name-part><tp:taxon-name-part taxon-name-part-type="species" reg="autumnalis">autumnalis</tp:taxon-name-part></tp:taxon-name></italic> (Peck) Murrill, N. Amer. Fl. (New York) 10(3): 200 (1917)</comment></tp:nomenclature-citation><tp:nomenclature-citation><tp:taxon-name>
                <tp:taxon-name-part taxon-name-part-type="genus" reg="Naucoria"/>
                <tp:taxon-name-part taxon-name-part-type="species" reg="autumnalis"/>
              </tp:taxon-name><comment>= <italic><tp:taxon-name><tp:taxon-name-part taxon-name-part-type="genus" reg="Naucoria">Naucoria</tp:taxon-name-part><tp:taxon-name-part taxon-name-part-type="species" reg="autumnalis">autumnalis</tp:taxon-name-part></tp:taxon-name></italic> (Peck) Sacc., Syll. fung. (Abellini) 5: 834 (1887)</comment></tp:nomenclature-citation><tp:nomenclature-citation><tp:taxon-name>
                <tp:taxon-name-part taxon-name-part-type="genus" reg="Pholiota"/>
                <tp:taxon-name-part taxon-name-part-type="species" reg="autumnalis"/>
              </tp:taxon-name><comment>= <italic><tp:taxon-name><tp:taxon-name-part taxon-name-part-type="genus" reg="Pholiota">Pholiota</tp:taxon-name-part><tp:taxon-name-part taxon-name-part-type="species" reg="autumnalis">autumnalis</tp:taxon-name-part></tp:taxon-name></italic> (Peck) Peck, Bull. N.Y. St. Mus. 122: 156 (1908)</comment></tp:nomenclature-citation><tp:nomenclature-citation><tp:taxon-name>
                <tp:taxon-name-part taxon-name-part-type="genus" reg="Pholiota"/>
                <tp:taxon-name-part taxon-name-part-type="species" reg="marginata"/>
              </tp:taxon-name><comment>= <italic><tp:taxon-name><tp:taxon-name-part taxon-name-part-type="genus" reg="Pholiota">Pholiota</tp:taxon-name-part><tp:taxon-name-part taxon-name-part-type="species" reg="marginata">marginata</tp:taxon-name-part></tp:taxon-name></italic> (Batsch) Quél., Mém. Soc. Émul. Montbéliard, Sér. 2 5: 127 (1872)</comment></tp:nomenclature-citation><tp:nomenclature-citation><tp:taxon-name>
                <tp:taxon-name-part taxon-name-part-type="genus" reg="Pholiota"/>
                <tp:taxon-name-part taxon-name-part-type="species" reg="marginata"/>
                <tp:taxon-name-part taxon-name-part-type="subspecies" reg="mustelina"/>
              </tp:taxon-name><comment>= <tp:taxon-name><tp:taxon-name-part taxon-name-part-type="genus" reg="Pholiota">Pholiota</tp:taxon-name-part><tp:taxon-name-part taxon-name-part-type="species" reg="marginata">marginata</tp:taxon-name-part><tp:taxon-name-part taxon-name-part-type="infraspecific-rank">subsp.</tp:taxon-name-part><tp:taxon-name-part taxon-name-part-type="subspecies" reg="mustelina">mustelina</tp:taxon-name-part></tp:taxon-name> (Quél.) P. Karst., Bidr. Känn. Finl. Nat. Folk 32: 305 (1879)</comment></tp:nomenclature-citation><tp:nomenclature-citation><tp:taxon-name>
                <tp:taxon-name-part taxon-name-part-type="genus" reg="Pholiota"/>
                <tp:taxon-name-part taxon-name-part-type="species" reg="marginata"/>
                <tp:taxon-name-part taxon-name-part-type="variety" reg="tremulae"/>
              </tp:taxon-name><comment>= <tp:taxon-name><tp:taxon-name-part taxon-name-part-type="genus" reg="Pholiota">Pholiota</tp:taxon-name-part><tp:taxon-name-part taxon-name-part-type="species" reg="marginata">marginata</tp:taxon-name-part><tp:taxon-name-part taxon-name-part-type="infraspecific-rank">var.</tp:taxon-name-part><tp:taxon-name-part taxon-name-part-type="variety" reg="tremulae">tremulae</tp:taxon-name-part></tp:taxon-name> Pilát, Stud. Bot. Čechoslov. 11: 166 (1950)</comment></tp:nomenclature-citation><tp:nomenclature-citation><tp:taxon-name>
                <tp:taxon-name-part taxon-name-part-type="genus" reg="Pholiota"/>
                <tp:taxon-name-part taxon-name-part-type="species" reg="unicolor"/>
              </tp:taxon-name><comment>= <italic><tp:taxon-name><tp:taxon-name-part taxon-name-part-type="genus" reg="Pholiota">Pholiota</tp:taxon-name-part><tp:taxon-name-part taxon-name-part-type="species" reg="unicolor">unicolor</tp:taxon-name-part></tp:taxon-name></italic> (Vahl) Gillet, Hyménomycètes (Alençon): 436 (1876) [1878]</comment></tp:nomenclature-citation><tp:nomenclature-citation><tp:taxon-name>
                <tp:taxon-name-part taxon-name-part-type="genus" reg="Ryssospora"/>
                <tp:taxon-name-part taxon-name-part-type="species" reg="marginata"/>
              </tp:taxon-name><comment>= <italic><tp:taxon-name><tp:taxon-name-part taxon-name-part-type="genus" reg="Ryssospora">Ryssospora</tp:taxon-name-part><tp:taxon-name-part taxon-name-part-type="species" reg="marginata">marginata</tp:taxon-name-part></tp:taxon-name></italic> (Batsch) Fayod, Annls Sci. Nat., Bot., sér. 7 9: 361 (1889)</comment></tp:nomenclature-citation></tp:nomenclature-citation-list></tp:nomenclature><tp:treatment-sec sec-type="materials"><title>Materials</title><list list-type="alpha-lower" list-content="occurrences"><list-item><p><bold>Type status:</bold> <named-content xmlns:xlink="http://www.w3.org/1999/xlink" content-type="dwc:typeStatus" xlink:type="simple">Other material</named-content>. <bold>Occurrence:</bold> associatedSequences: <named-content xmlns:xlink="http://www.w3.org/1999/xlink" content-type="dwc:associatedSequences" xlink:type="simple">GenBank: PP346498.1</named-content>; occurrenceID: <named-content xmlns:xlink="http://www.w3.org/1999/xlink" content-type="dwc:occurrenceID" xlink:type="simple">7209E6AB-A5FE-5819-A500-5CE116BBC10D</named-content>; <bold>Taxon:</bold> scientificNameID: <named-content xmlns:xlink="http://www.w3.org/1999/xlink" content-type="dwc:scientificNameID" xlink:type="simple"><italic><tp:taxon-name><tp:taxon-name-part taxon-name-part-type="genus" reg="Galerina">Galerina</tp:taxon-name-part><tp:taxon-name-part taxon-name-part-type="species" reg="marginata">marginata</tp:taxon-name-part></tp:taxon-name></italic></named-content>; kingdom: <named-content xmlns:xlink="http://www.w3.org/1999/xlink" content-type="dwc:kingdom" xlink:type="simple"><tp:taxon-name><tp:taxon-name-part taxon-name-part-type="kingdom">Fungi</tp:taxon-name-part></tp:taxon-name></named-content>; phylum: <named-content xmlns:xlink="http://www.w3.org/1999/xlink" content-type="dwc:phylum" xlink:type="simple"><tp:taxon-name><tp:taxon-name-part taxon-name-part-type="phylum">Basidiomycota</tp:taxon-name-part></tp:taxon-name></named-content>; class: <named-content xmlns:xlink="http://www.w3.org/1999/xlink" content-type="dwc:class" xlink:type="simple"><tp:taxon-name><tp:taxon-name-part taxon-name-part-type="class">Agaricomycetes</tp:taxon-name-part></tp:taxon-name></named-content>; order: <named-content xmlns:xlink="http://www.w3.org/1999/xlink" content-type="dwc:order" xlink:type="simple"><tp:taxon-name><tp:taxon-name-part taxon-name-part-type="order">Agaricales</tp:taxon-name-part></tp:taxon-name></named-content>; family: <named-content xmlns:xlink="http://www.w3.org/1999/xlink" content-type="dwc:family" xlink:type="simple"><tp:taxon-name><tp:taxon-name-part taxon-name-part-type="family">Hymenogastraceae</tp:taxon-name-part></tp:taxon-name></named-content>; genus: <named-content xmlns:xlink="http://www.w3.org/1999/xlink" content-type="dwc:genus" xlink:type="simple"><tp:taxon-name><tp:taxon-name-part taxon-name-part-type="genus">Galerina</tp:taxon-name-part></tp:taxon-name></named-content>; specificEpithet: <named-content xmlns:xlink="http://www.w3.org/1999/xlink" content-type="dwc:specificEpithet" xlink:type="simple"><italic><tp:taxon-name><tp:taxon-name-part taxon-name-part-type="genus" reg="Galerina"/><tp:taxon-name-part taxon-name-part-type="species" reg="marginata">marginata</tp:taxon-name-part></tp:taxon-name></italic></named-content>; scientificNameAuthorship: <named-content xmlns:xlink="http://www.w3.org/1999/xlink" content-type="dwc:scientificNameAuthorship" xlink:type="simple">(Batsch) Kühner</named-content>; taxonomicStatus: <named-content xmlns:xlink="http://www.w3.org/1999/xlink" content-type="dwc:taxonomicStatus" xlink:type="simple">accepted</named-content>; <bold>Location:</bold> continent: <named-content xmlns:xlink="http://www.w3.org/1999/xlink" content-type="dwc:continent" xlink:type="simple">Antarctica</named-content>; islandGroup: <named-content xmlns:xlink="http://www.w3.org/1999/xlink" content-type="dwc:islandGroup" xlink:type="simple">South Shetland Islands</named-content>; island: <named-content xmlns:xlink="http://www.w3.org/1999/xlink" content-type="dwc:island" xlink:type="simple">Livingston Island</named-content>; locality: <named-content xmlns:xlink="http://www.w3.org/1999/xlink" content-type="dwc:locality" xlink:type="simple">Byers Peninsula, Point Smellie.</named-content>; verbatimLatitude: <named-content xmlns:xlink="http://www.w3.org/1999/xlink" content-type="dwc:verbatimLatitude" xlink:type="simple">62°39'12.6"S</named-content>; verbatimLongitude: <named-content xmlns:xlink="http://www.w3.org/1999/xlink" content-type="dwc:verbatimLongitude" xlink:type="simple">61°08'44.6"W</named-content>; decimalLatitude: <named-content xmlns:xlink="http://www.w3.org/1999/xlink" content-type="dwc:decimalLatitude" xlink:type="simple">-62.653500</named-content>; decimalLongitude: <named-content xmlns:xlink="http://www.w3.org/1999/xlink" content-type="dwc:decimalLongitude" xlink:type="simple">-61.145723</named-content>; <bold>Identification:</bold> identificationID: <named-content xmlns:xlink="http://www.w3.org/1999/xlink" content-type="dwc:identificationID" xlink:type="simple"><italic><tp:taxon-name><tp:taxon-name-part taxon-name-part-type="genus" reg="Galerina">Galerina</tp:taxon-name-part><tp:taxon-name-part taxon-name-part-type="species" reg="marginata">marginata</tp:taxon-name-part></tp:taxon-name></italic></named-content>; identifiedBy: <named-content xmlns:xlink="http://www.w3.org/1999/xlink" content-type="dwc:identifiedBy" xlink:type="simple">Fernando Augusto Bertazzo-Silva, Jair Putzke</named-content>; dateIdentified: <named-content xmlns:xlink="http://www.w3.org/1999/xlink" content-type="dwc:dateIdentified" xlink:type="simple">2024</named-content>; <bold>Event:</bold> year: <named-content xmlns:xlink="http://www.w3.org/1999/xlink" content-type="dwc:year" xlink:type="simple">2023</named-content>; month: <named-content xmlns:xlink="http://www.w3.org/1999/xlink" content-type="dwc:month" xlink:type="simple">01</named-content>; day: <named-content xmlns:xlink="http://www.w3.org/1999/xlink" content-type="dwc:day" xlink:type="simple">24</named-content>; habitat: <named-content xmlns:xlink="http://www.w3.org/1999/xlink" content-type="dwc:habitat" xlink:type="simple">Growing in a coastal moss field.</named-content>; fieldNotes: <named-content xmlns:xlink="http://www.w3.org/1999/xlink" content-type="dwc:fieldNotes" xlink:type="simple">Basidiomata are scattered in an area with vegetation predominantly composed of <italic><tp:taxon-name><tp:taxon-name-part taxon-name-part-type="genus" reg="Sanionia">Sanionia</tp:taxon-name-part><tp:taxon-name-part taxon-name-part-type="species" reg="uncinata">uncinata</tp:taxon-name-part></tp:taxon-name></italic> (Hedw.) Loeske</named-content>; <bold>Record Level:</bold> institutionCode: <named-content xmlns:xlink="http://www.w3.org/1999/xlink" content-type="dwc:institutionCode" xlink:type="simple">HBEI127</named-content>; collectionCode: <named-content xmlns:xlink="http://www.w3.org/1999/xlink" content-type="dwc:collectionCode" xlink:type="simple"><tp:taxon-name><tp:taxon-name-part taxon-name-part-type="kingdom">Fungi</tp:taxon-name-part></tp:taxon-name></named-content>; basisOfRecord: <named-content xmlns:xlink="http://www.w3.org/1999/xlink" content-type="dwc:basisOfRecord" xlink:type="simple">PreservedSpecimen</named-content></p></list-item></list></tp:treatment-sec><tp:treatment-sec sec-type="Description"><title>Description</title><p>Pileus 7–31 mm diameter, initially campanulate to hemispherical and then flat-convex to convex (Fig. <xref ref-type="fig" rid="F11237315">2</xref>A). Margin involute to revolute as the basidiome develops. Hymenophore with lamellae adnate to slightly emarginate. Stipe 2–8 x 4–17 mm, central, cylindrical. Basal mycelium is absent. Spore print not obtained (Fig. <xref ref-type="fig" rid="F11237315">2</xref>A). Basidiospores (9.3) 11.4 ± 1.4 (13.3) x (5.5) 6.4 ± 0.4 (7.2) µm, Q = (1.29) 1.78 (2.42), ellipsoid to amygdaliform, moderately rugulose to verrucose, heavily pigmented (Fig. <xref ref-type="fig" rid="F11237315">2</xref>B). Basidia (24.0) 29,3 ± 2.6 (34.3) x (6.9) 9.3 ± 1.6 (12.82) x (3.6) 5.8 ± 1.2 (8.47) µm, clavate, hyaline, four-spored (Fig. <xref ref-type="fig" rid="F11237315">2</xref>C). Pleurocystidia (18.4) 34.3 ± 9 (48.8) x (7.6) 10.0 ± 2.1 (14.1) x (3.6) 6.1 ± 1.9 (9.4), utriform to slightly lageniform, hyaline (Fig. <xref ref-type="fig" rid="F11237315">2</xref>D). Cheilocystidia (29.0) 37.8 ± 12.6 (57.79) x (7.7) 10.5 ± 1.9 (12.2) x (4.8) 5.1 ± 0.2 (5.3) x (5.2) 5.8 ± 0.4 (6.3) µm, lageniform to ventricose-fusoid and slightly fusiform, hyaline (Fig. <xref ref-type="fig" rid="F11237315">2</xref>E, F). Caulocystidia (59) 63.9 ± 7.9 (78.1) x (11.2) 12.7 ± 0.7 (13), hyphoid to utriform, hyaline to slightly pigmented (Fig. <xref ref-type="fig" rid="F11237315">2</xref>G). Pileocystidia were not observed. Regular lamellar context. Pileipellis is composed of prostrate to periclinal hyphae, encrusted with pigments (Fig. <xref ref-type="fig" rid="F11237315">2</xref>I, J). Clamp connections were not observed.</p></tp:treatment-sec><tp:treatment-sec sec-type="Ecology"><title>Ecology</title><p>Growing in a coastal moss field. Basidiomata are scattered in an area with vegetation predominantly composed of <italic><tp:taxon-name><tp:taxon-name-part taxon-name-part-type="genus" reg="Sanionia">Sanionia</tp:taxon-name-part><tp:taxon-name-part taxon-name-part-type="species" reg="uncinata">uncinata</tp:taxon-name-part></tp:taxon-name></italic> (Hedw.) Loeske.</p></tp:treatment-sec><tp:treatment-sec><!--Section generated to contain objects referenced in tp:taxon-treatment.--><fig id="F11237315" position="float" orientation="portrait"><object-id xmlns:xlink="http://www.w3.org/1999/xlink" content-type="arpha" xlink:type="simple">52988A08-9B08-5195-92AD-468DABDCF34C</object-id><object-id xmlns:xlink="http://www.w3.org/1999/xlink" content-type="doi" xlink:type="simple">10.3897/BDJ.12.e125727.figure2</object-id><label>Figure 2.</label><caption><p><italic><tp:taxon-name><tp:taxon-name-part taxon-name-part-type="genus" reg="Galerina">Galerina</tp:taxon-name-part><tp:taxon-name-part taxon-name-part-type="species" reg="marginata">marginata</tp:taxon-name-part></tp:taxon-name></italic>. <bold>A</bold> Basidiome in Laboratory; <bold>B</bold> Spores; <bold>C</bold> Basidia; <bold>D</bold> Pleurocystidia; <bold>E, F</bold> Cheilocystidia; <bold>G</bold> Caulocystidia; <bold>H</bold> Lamellar trama; <bold>I, J</bold> Pileipellis. Scale bar in B, C, D, E, F, G, H and J - 10 μm. In I - 100 μm.</p></caption><graphic xmlns:xlink="http://www.w3.org/1999/xlink" xlink:href="bdj-12-e125727-g002.jpg" position="float" id="oo_1001612.jpg" orientation="portrait" xlink:type="simple"><uri content-type="original_file" xlink:type="simple">https://binary.pensoft.net/fig/1001612</uri></graphic></fig></tp:treatment-sec></tp:taxon-treatment>
